# Supplementary material for: Influence of Ziziphus lotus (Rhamnaceae) Plants on the Spatial Distribution of Soil Bacterial Communities in Semi-Arid Ecosystems
Source: Microorganisms. 2025 Jul 25;13(8):1740. doi: 10.3390/microorganisms13081740 (PMC12388012; doi:10.3390/microorganisms13081740)
Supplement: Supplementary file 1 [file microorganisms-13-01740-s001.zip]

Archive with 1 entries (1 files):
- microorganisms-3759592-supplementary.pdf
